# Supplementary material for: Impact of ABO Blood Group on Vascular Complications and on Clinical and Functional Outcome After Aneurysmal Subarachnoid Hemorrhage
Source: Neurol Int. 2026 Jun 10;18(6):115. doi: 10.3390/neurolint18060115 (PMC13306091; doi:10.3390/neurolint18060115)
Supplement: Supplementary file 1 [file neurolint-18-00115-s001.zip]

Archive with 1 entries (1 files):
- neurolint-4301241-supplementary.pdf
